# Supplementary material for: Repurposing the mammalian RNA-binding protein Musashi-1 as an allosteric translation repressor in bacteria
Source: eLife. 2024 Feb 16;12:RP91777. doi: 10.7554/eLife.91777 (PMC10942595; doi:10.7554/eLife.91777)
Supplement: Figure 5—source data 2. [file elife-91777-fig5-data2.zip]

Archive with 9 entries (8 files):
- gel_fig5bLeft.png
- __MACOSX/
- __MACOSX/._gel_fig5bLeft.png
- gel_fig5bLeft_labels.png
- __MACOSX/._gel_fig5bLeft_labels.png
- gel_fig5bRight_labels.png
- __MACOSX/._gel_fig5bRight_labels.png
- gel_fig5bRight.png
- __MACOSX/._gel_fig5bRight.png
