# Supplementary material for: Repurposing the mammalian RNA-binding protein Musashi-1 as an allosteric translation repressor in bacteria
Source: eLife. 2024 Feb 16;12:RP91777. doi: 10.7554/eLife.91777 (PMC10942595; doi:10.7554/eLife.91777)
Supplement: Figure 5—figure supplement 1—source data 1. [file elife-91777-fig5-figsupp1-data1.zip]

Archive with 9 entries (8 files):
- gel_fig5-figsuppl1a_labels.png
- __MACOSX/
- __MACOSX/._gel_fig5-figsuppl1a_labels.png
- gel_fig5-figsuppl1a.png
- __MACOSX/._gel_fig5-figsuppl1a.png
- gel_fig5-figsuppl1b.png
- __MACOSX/._gel_fig5-figsuppl1b.png
- gel_fig5-figsuppl1b_labels.png
- __MACOSX/._gel_fig5-figsuppl1b_labels.png
